# Supplementary material for: Synthesis of Azide-Labeled β-Lactosylceramide Analogs Containing Different Lipid Chains as Useful Glycosphingolipid Probes
Source: Molecules. 2025 Jun 20;30(13):2667. doi: 10.3390/molecules30132667 (PMC12251015; doi:10.3390/molecules30132667)
Supplement: Supplementary file 1 [file molecules-30-02667-s001.zip]

Archive with 1 entries (1 files):
- molecules-3710138-supplementary.pdf
